# Supplementary material for: Nocturnal Blood Pressure Estimation from Sleep Plethysmography Using Machine Learning
Source: Sensors (Basel). 2023 Sep 16;23(18):7931. doi: 10.3390/s23187931 (PMC10537552; doi:10.3390/s23187931)
Supplement: Supplementary file 1 [file sensors-23-07931-s001.zip]

Archive with 1 entries (1 files):
- sensors-2605200-supplementary.pdf
